# Supplementary material for: Carbohydrate-Active Enzymes in Pythium and Their Role in Plant Cell Wall and Storage Polysaccharide Degradation
Source: PLoS One. 2013 Sep 12;8(9):e72572. doi: 10.1371/journal.pone.0072572 (PMC3772060; doi:10.1371/journal.pone.0072572)
Supplement: Table S3 — Carbon sources. (XLSX) [file pone.0072572.s004.xlsx]

## Sheet: Sheet1
Table S3. Carbon sources.
Type	Company	Catalog number
D-glucose	Sigma	G7528
D-(-)-fructose	Sigma	F0127
D-galactose	Sigma	G6404
D-(+)-mannose	Sigma	M2069
D-(+)-xylose	Sigma	X1500
L-(+)-arabinose	Sigma	A3256
L-rhamnose	Sigma	R3875
D-(+)-cellubiose	Sigma	C7252
sucrose	Fisher	S5
D-galacturonic acid	Fluka	48280
beechwood xylan	Sigma	X4252
Gum guar	Sigma	G4129
Starch	Sigma	S9765
pectin	Acros organics	416862500
cellulose	Sigma	C6413
agarose	Sigma	A5093
